# Supplementary material for: The 3-Base Periodicity and Codon Usage of Coding Sequences Are Correlated with Gene Expression at the Level of Transcription Elongation
Source: PLoS One. 2011 Jun 28;6(6):e21590. doi: 10.1371/journal.pone.0021590 (PMC3125259; doi:10.1371/journal.pone.0021590)
Supplement: Dataset S1 — Data used for the correlation studies between the periodicity indices and gene expression levels. (XLS) [file pone.0021590.s006.xls]

## Sheet: Foglio1
Dataset S1		This work					Following the procedure used by Lu et al. (2007) we selected data containing both the average concentration for protein and mRNA of at least two of the three reported technologies. Only genes with a minimum ProteinProphet 40 score pi of 0.63 (10% false discovery rate (FDR)) for protein level determined by absolute protein expression (APEX) measurements from mass-spectrometry based data were used.…				Mean of 5 TR values Pelechano et al. (2010) Yeast, 27, 413-422.	Holstege et al. (1998) Cell, 95, 717-728.	Wang et al. (2002) Proc Natl Acad Sci U S A, 99, 5860-5865.	Grigull et al. (2004) Mol Cell Biol, 24, 5534-5547.	Mean value of data from Holstege et al. (1998) Wang et al. (2002). Grigull et al.(2004)
ORF	Gene	GC%	Pi	PiCUF	PiCUF (freq. component)	PiCUF (seq. component)	CAI	Protein (molecules/cell)	mRNA (molecules/cell)	Protein/mRNA ratio	TR (molecules per min)	mRNA-half life (min)	mRNA-half life (min)	mRNA-half life (min)	Mean mRNA-half life (min)	TRi (molecules per min)
YAL003W	EFB1	0.44878	3.20446	0.633921	0.544614	0.089307	0.763	338119	25.55	13234	1.16601	14
YAL005C	SSA1	0.4415	1.45754	0.395031	0.38234	0.012691	0.709	275967	9.78	28217	0.687007	18
YAL012W	CYS3	0.48855	0.583535	0.23978	0.231649	0.0081314	0.42	83978.3	8.93667	9397	0.107099	21	47	35	34.3333	0.18042
YAL019W	FUN30	0.40619	0.283991	0.23524	0.184066	0.051174	0.163	3733.53	0.945	3950.8	0.118198	15
YAL023C	PMT2	0.44591	0.195313	0.165226	0.126577	0.038649	0.24	5695.19	2.22	2565.4	0.160019	14	20	36	23.3333	0.065948
YAL029C	MYO4	0.37188	0.151918	0.179211	0.141673	0.037538	0.15	1879.57	1.52667	1231.2	0.0591903	18	28	15	20.3333	0.0520429
YAL038W	CDC19	0.46293	1.39285	0.348748	0.321321	0.027427	0.893	604165	74.3633	8124.5	0.486616	18	72	35	41.6667	1.23707
YAL051W	OAF1	0.37412	0.138858	0.133736	0.12339	0.010346	0.143	1611.8	1.325	1216.5	0.0308936	15
YAR015W	ADE1	0.43497	0.354737	0.143714	0.180082	-0.036368	0.23	9868.01	4.93667	1998.9	0.10445	18	19	10	15.6667	0.218415
YBL002W	HTB2	0.42051	1.95727	0.422471	0.391884	0.030587	0.563	226821	10.55	21500	0.381062	11	10	7	9.33333	0.783504
YBL024W	NCL1	0.38702	0.397155	0.260072	0.214933	0.045139	0.27	11136.2	2.09	5328.3	0.164493	10	8	10	9.33333	0.155215
YBL039C	URA7	0.40254	0.443831	0.240914	0.207799	0.033115	0.309	29595.1	4.22667	7002	0.148861	11	9	44	21.3333	0.13733
YBL045C	COR1	0.42178	0.538648	0.298046	0.240791	0.057255	0.293	13716.9	2.4	5715.4	0.0309231	27	31	18	25.3333	0.0656666
YBL072C	RPS8A	0.43719	1.27226	0.354963	0.282033	0.07293	0.747	205055	41.0967	4989.6	0.339437	12	22	22	18.6667	1.52604
YBL076C	ILS1	0.38936	0.456438	0.234999	0.228931	0.0060681	0.342	23832.3	3.90333	6105.6	0.0664249	15
YBL085W	BOI1	0.40007	0.171964	0.18298	0.136253	0.046727	0.132	2576.44	1.65	1561.5	0.458558	15
YBL099W	ATP1	0.43811	0.814174	0.329931	0.302545	0.027386	0.471	26002.9	4.06667	6394.1	0.146967	20
YBR011C	IPP1	0.42774	1.10631	0.30772	0.33864	-0.03092	0.621	129147	9.78333	13201	0.146254	36	49	53	46	0.147419
YBR048W	RPS11B	0.44086	0.840924	0.264912	0.193991	0.070921	0.733	67453.2	12.64	5336.5	0.249144	16	32	17	21.6667	0.404371
YBR055C	PRP6	0.37342	0.258776	0.166407	0.156889	0.009518	0.127	3218.36	1.50667	2136.1	0.0648684	11	9	17	12.3333	0.0846764
YBR058C	UBP14	0.37863	0.202071	0.181375	0.148376	0.032999	0.162	2752.42	0.715	3849.5	0.061747	16	22	9	15.6667	0.0316341
YBR059C	AKL1	0.40349	0.261235	0.182248	0.155442	0.026806	0.146	9107.74	0.86	10590	0.0470267	20	29	22	23.6667	0.0251876
YBR084C-A	RPL19A	0.44149	1.07515	0.284989	0.252984	0.032005	0.686	176063	18.475	9529.8	0.268394	14	19	17	16.6667	0.768354
YBR115C	LYS2	0.40019	0.276047	0.205821	0.185997	0.019824	0.212	6592.02	1.53	4308.5	0.114262	19	18	10	15.6667	0.0676925
YBR118W	TEF2	0.44712	1.22784	0.325663	0.325463	0.00020039	0.876	591083	25.3	23363	0.193322	20	45	26	30.3333	0.57813
YBR121C	GRS1	0.39339	0.821452	0.386593	0.312861	0.073732	0.414	67914.2	11.1133	6111.1	0.235972	15	27	20	20.6667	0.372734
YBR127C	VMA2	0.42442	0.601651	0.234891	0.241507	-0.0066163	0.39	89880.7	8.56333	10496	0.121036	22	38	20	26.6667	0.222587
YBR161W	YBR161W	0.38222	0.183285	0.121334	0.098856	0.022478	0.134	5419.04	0.61	8883.7	0.024868	19	23	24	22	0.0192191
YBR163W	DEM1	0.3613	0.204379	0.145559	0.15601	-0.010451	0.134	2042.95	0.89	2295.4	0.0296296	14	15	29	19.3333	0.0319087
YBR172C	SMY2	0.40415	0.315069	0.1822	0.189658	-0.0074579	0.157	2541.6	1.00333	2533.2	0.198204	20
YBR177C	EHT1	0.41259	0.294607	0.163001	0.176882	-0.013881	0.166	3433.92	2.05	1675.1	0.0155571	16	31	43	30	0.0473651
YBR189W	RPS9B	0.43127	1.15884	0.254965	0.274701	-0.019736	0.81	162164	13.47	12039	0.183829	12	18	20	16.6667	0.560202
YBR196C	PGI1	0.43339	1.20647	0.339255	0.328039	0.011216	0.681	221729	19.1733	11564	0.589187	18
YBR202W	CDC47	0.41153	0.2961	0.177209	0.182982	-0.0057726	0.173	9280.4	0.76	12211	0.114092	21
YBR208C	DUR1,2	0.40822	0.276009	0.201123	0.186142	0.014981	0.194	2740.52	1.16	2362.5		19
YBR214W	SDS24	0.45627	0.114981	0.10585	0.081314	0.024536	0.144	16159.6	1.44333	11196	0.067408	56
YBR245C	ISW1	0.37796	0.377741	0.254658	0.216905	0.037753	0.192	1577.89	1.22333	1289.8	0.0764826	14
YBR246W	YBR246W	0.39983	0.283831	0.156914	0.138766	0.018148	0.121	3965.26	1.66	2388.7	0.0261052	18	15	14	15.6667	0.0734441
YBR248C	HIS7	0.415	0.21843	0.198173	0.155356	0.042817	0.16	14753.3	1.34	11010	0.139488	12	11	13	12	0.0774014
YBR281C	YBR281C	0.37324	0.214744	0.162451	0.152989	0.0094624	0.174	3434.79	1.01	3400.8	0.0429202	17	11	12	13.3333	0.0525059
YBR286W	APE3	0.42848	0.655699	0.271011	0.239274	0.031737	0.332	3362.99	8.52333	394.56	0.200969	14	26	30	23.3333	0.253197
YBR289W	SNF5	0.42441	0.486983	0.13967	0.141473	-0.001803	0.119	1502.58	0.875	1717.2	0.0879331	25
YCL009C	ILV6	0.50216	0.331564	0.0603993	0.05961	0.00078928	0.242	9428.81	3.62	2604.6	0.120164	50
YCL035C	GRX1	0.42202	0.472329	0.0537981	0.139522	-0.085724	0.194	8188.89	3.99667	2048.9	0.157184	47
YCL040W	GLK1	0.49699	0.215774	0.116021	0.11114	0.004881	0.158	14853.1	2.715	5470.8	0.114756	36
YCL050C	APA1	0.39375	0.51909	0.233397	0.217473	0.015924	0.331	49239	2.98	16523	0.154492
YCL057W	PRD1	0.39709	0.34589	0.186306	0.193083	-0.0067774	0.19	5501.45	1.44667	3802.8	0.0822945		24	28
YCL064C	CHA1	0.39369	0.23831	0.112709	0.131832	-0.019123	0.159	22238.2	4.83	4604.2	0.150557	10	20	17	15.6667	0.213696
YCR012W	PGK1	0.46185	1.50317	0.346638	0.352878	-0.0062399	0.815	1.10631e+06	110.013	10056	0.801903	20	70	61	50.3333	1.51501
YCR031C	RPS14A	0.46078	1.86233	0.401877	0.333407	0.06847	0.805	101317	36.7867	2754.2	0.218044	18	35	33	28.6667	0.889485
YCR053W	THR4	0.40481	0.803016	0.346996	0.300603	0.046393	0.404	41977.8	5.54667	7568.1	0.0827755	34
YCR054C	CTR86	0.36121	0.249165	0.20996	0.178283	0.031677	0.155	6128.72	0.39	15715	0.0767424	23	12	19	18	0.0150182
YCR057C	PWP2	0.41359	0.267946	0.236391	0.180418	0.055973	0.162	9362.16	1.05667	8860.1	0.0783411	15	6	7	9.33333	0.0784742
YCR088W	ABP1	0.45967	0.958663	0.395185	0.340843	0.054342	0.238	3656.96	1.32	2770.4	0.190785	39	39	25	34.3333	0.0266492
YDL040C	NAT1	0.38257	0.366807	0.200986	0.199427	0.0015595	0.197	4225.73	2.43667	1734.2	0.0826474	13
YDL055C	PSA1	0.41667	1.05572	0.332227	0.293487	0.03874	0.6	132181	11.7167	11281	0.673377	10	12	8	10	0.812137
YDL058W	USO1	0.35793	0.479662	0.254266	0.222652	0.031614	0.172	2574.72	1.415	1819.6	0.0965942	15	29	22	22	0.044582
YDL074C	BRE1	0.35908	0.246335	0.181736	0.140047	0.041689	0.141	3961.89	1.83667	2157.1	0.111354	17	7	18	14	0.0909343
YDL095W	PMT1	0.42851	0.214527	0.165179	0.156575	0.0086039	0.227	28790.8	2.61667	11003	0.126033	14	18	23	18.3333	0.098931
YDL126C	CDC48	0.41847	0.761663	0.27228	0.2932	-0.02092	0.307	46119.2	6.23333	7398.8	0.375667	19
YDL144C	YDL144C	0.48732	0.230262	0.106092	0.067025	0.039067	0.118	10522.9	1.98	5314.6	0.118182	13
YDL171C	GLT1	0.40065	0.325683	0.212942	0.196314	0.016628	0.287	10356.2	2.08667	4963	0.188103	24	32	13	23	0.0628855
YDL182W	LYS20	0.44262	0.606162	0.239878	0.218665	0.021213	0.321	24679.1	4.44	5558.3	0.202522	11	7	11	9.66667	0.31837
YDL185W	TFP1	0.41215	0.494	0.263096	0.243235	0.019861	0.305	130655	5.11333	25552	0.220815	26
YDL192W	ARF1	0.4	0.68892	0.227574	0.244729	-0.017155	0.524	69043.2	24.24	2848.3	0.203123	18	17	36	23.6667	0.709939
YDL229W	SSB1	0.43627	1.57493	0.446751	0.392664	0.054088	0.82	282661	15.6233	18092	0.137541	11
YDL240W	LRG1	0.36811	0.107081	0.179502	0.113404	0.066098	0.139	1372.61	1.44	953.2	0.0681475	14
YDR011W	SNQ2	0.39556	0.219936	0.200683	0.160946	0.039737	0.18	1338.16	4.09	327.18		24	32	14	23.3333	0.121499
YDR047W	HEM12	0.44137	0.180526	0.217924	0.134314	0.08361	0.16	7066.47	1.91667	3686.9	0.245612	12	10	13	11.6667	0.113874
YDR050C	TPI1	0.44534	1.72529	0.382172	0.382703	-0.00053057	0.817	442416	30.67	14425	0.654369	15	32	30	25.6667	0.828266
YDR069C	DOA4	0.35532	0.126688	0.168353	0.123593	0.04476	0.154	6763.39	1.08333	6243.1	0.0330886	27
YDR071C	YDR071C	0.37018	0.40979	0.138254	0.160648	-0.022394	0.244	21602.5	5.97667	3614.5	0.13717	20	14	9	14.3333	0.289026
YDR076W	RAD55	0.37284	0.14379	0.072637	0.07991	-0.007273	0.11	1873.74	0.39	4804.5	0.045704	18
YDR088C	SLU7	0.37708	0.448123	0.242163	0.232987	0.0091761	0.159	3334.9	0.783333	4257.3	0.106704	13
YDR091C	RLI1	0.37452	0.550227	0.259314	0.250805	0.0085085	0.369	6215.03	2.34	2656	0.117332	13	10	7	10	0.162196
YDR098C	GRX3	0.39554	0.321779	0.180846	0.149779	0.031067	0.177	12098	1.52333	7941.8	0.0553725	13	15	10	12.6667	0.0833601
YDR099W	BMH2	0.40074	0.903558	0.352941	0.282043	0.070898	0.385	148773	4.835	30770	0.0795572	20	20	15	18.3333	0.182802
YDR101C	ARX1	0.3902	0.400788	0.225185	0.211324	0.013861	0.238	28757.2	2.56	11233	0.113748	9
YDR129C	SAC6	0.40354	0.42568	0.256617	0.232225	0.024392	0.234	2361.48	4.02	587.43	0.133357	21	62	33	38.6667	0.0720634
YDR135C	YCF1	0.38089	0.12824	0.131398	0.123691	0.0077074	0.149	2091.46	2.53333	825.58	0.0552469	18	34	15	22.3333	0.0786257
YDR226W	ADK1	0.44042	0.988487	0.4264	0.333573	0.092827	0.532	178641	17	10508	0.264387	13
YDR240C	SNU56	0.36864	0.145923	0.11573	0.106554	0.0091763	0.121	2130.25	0.55	3873.2	0.0291793		30	22
YDR258C	HSP78	0.38889	0.450284	0.282593	0.228508	0.054085	0.207	2698.07	2.18	1237.6	0.113703	58
YDR291W	YDR291W	0.37918	0.148765	0.153092	0.104253	0.048839	0.141	1824.28	0.98	1861.5	0.113289
YDR299W	BFR2	0.37148	0.616894	0.354175	0.259343	0.094832	0.206	16652.5	1.51	11028	0.191822	10	7	6	7.66667	0.13652
YDR310C	SUM1	0.40811	0.287917	0.220127	0.178459	0.041668	0.134	1342.1	0.865	1551.6	0.171845	9
YDR323C	PEP7	0.3703	0.115322	0.157875	0.103917	0.053958	0.128	1753.55	0.6	2922.6	0.0310523
YDR335W	MSN5	0.36768	0.228723	0.190629	0.164444	0.026185	0.154	2908.24	1.28	2272.1	0.164762	18
YDR341C	YDR341C	0.38779	0.374783	0.231164	0.219448	0.011716	0.285	17037.5	4.79333	3554.4	0.186691	11	29	18	19.3333	0.171853
YDR353W	TRR1	0.45702	0.691272	0.328602	0.269418	0.059184	0.315	175912	9.38667	18741	0.171696	14	15	13	14	0.464739
YDR368W	YPR1	0.40193	0.526745	0.240672	0.23352	0.0071524	0.26	11085.3	2.23667	4956.2	0.0754346	17	44	66	42.3333	0.0366222
YDR382W	RPP2B	0.48318	5.25573	0.672213	0.644761	0.027451	0.762	489105	84.12	5814.4	0.616896	16
YDR385W	EFT2	0.44471	1.11789	0.341578	0.320788	0.02079	0.8	199941	23.23	8607	0.174306	13	34	13	20	0.80509
YDR399W	HPT1	0.41212	0.418675	0.1721	0.199361	-0.027261	0.286	20959.3	7.37	2843.9	0.315396	10
YDR450W	RPS18A	0.41379	0.778842	0.20896	0.190214	0.018746	0.775	307518	21.975	13994	0.190227	13	22	26	20.3333	0.74911
YDR454C	GUK1	0.4086	0.723585	0.217434	0.271464	-0.05403	0.314	63054.1	7.24333	8705.1	0.109817	19
YDR457W	TOM1	0.37251	0.226451	0.192123	0.162214	0.029909	0.155	1140.99	1.31333	868.78	0.0995988	29
YDR471W	RPL27B	0.4321	0.767135	0.316334	0.218923	0.097411	0.517	286367	27.155	10546	0.45114	10	16	19	15	1.25483
YDR487C	RIB3	0.44605	0.465063	0.266461	0.207273	0.059188	0.198	11084.3	2.55	4346.8	0.210023	13	17	10	13.3333	0.132564
YDR499W	LCD1	0.35523	0.218808	0.152022	0.152701	-0.00067948	0.119	3961.69	0.445	8902.7	0.0332732	18
YEL032W	MCM3	0.44055	0.294548	0.222584	0.179995	0.042589	0.184	19366.5	1.91	10140	0.0790694	9	7	14	10	0.132391
YEL046C	GLY1	0.47323	0.453146	0.209091	0.197854	0.011237	0.33	67034.3	3.9	17188	0.599185	14	9	36	19.6667	0.137455
YEL047C	YEL047C	0.43781	0.452902	0.217519	0.228926	-0.011407	0.26	5281.16	1.405	3758.8	0.108255	16
YEL051W	VMA8	0.38954	0.595943	0.312756	0.252218	0.060538	0.322	6274.72	3.685	1702.8	0.167456	17	19	21	19	0.134434
YEL054C	RPL12A	0.42683	1.30272	0.406988	0.349162	0.057826	0.605	100323	20.13	4983.7	0.184705	12	22	14	16	0.872066
YEL071W	DLD3	0.40202	0.230712	0.1755	0.164021	0.011479	0.22	14338.6	2.33	6153.9	0.268506	21
YER003C	PMI40	0.40732	0.651013	0.309901	0.287955	0.021946	0.288	12202.5	1.91	6388.7	0.0579748	11	33	19	21	0.0630434
YER013W	PRP22	0.38024	0.208418	0.191705	0.157768	0.033937	0.13	2760.01	0.685	4029.2	0.0545644	16
YER015W	FAA2	0.38896	0.230198	0.183641	0.157407	0.026234	0.166	2933.23	0.366667	7999.7	0.0152889
YER090W	TRP2	0.39723	0.298793	0.158677	0.180666	-0.021989	0.216	11824.3	1.665	7101.7	0.0345626	22	20	22	21.3333	0.054098
YER091C	MET6	0.41775	1.09611	0.374882	0.336302	0.03858	0.657	176255	2.845	61953	0.044236	11	21	59	30.3333	0.0650111
YER110C	KAP123	0.39898	0.866471	0.351541	0.311377	0.040164	0.343	21896.3	3.23	6779.1	0.0367604	13	22	8	14.3333	0.1562
YER136W	GDI1	0.37926	0.369497	0.194169	0.205872	-0.011703	0.233	8385.26	2.82	2973.5	0.0494779	24	27	12	21	0.0930798
YER155C	BEM2	0.36042	0.145685	0.175235	0.132048	0.043187	0.149	2722.19	2.15333	1264.2	0.181869	17
YER165W	PAB1	0.41782	0.830654	0.322152	0.303828	0.018324	0.488	91531.6	4.84	18911	0.381542	14	15	26	18.3333	0.182991
YER172C	BRR2	0.37157	0.19525	0.192175	0.15881	0.033365	0.132	3835.32	0.93	4124		30
YER178W	PDA1	0.45346	0.481889	0.2163	0.217571	-0.0012709	0.296	58107.1	9.37667	6197	0.0821053	21	43	41	35	0.185697
YFL039C	ACT1	0.43939	0.864642	0.296604	0.285885	0.010719	0.711	308598	39.0133	7910.1	0.12816	17	46	37	33.3333	0.811259
YFL045C	SEC53	0.3913	0.970911	0.311751	0.300655	0.011095	0.54	10176.3	8.54	1191.6	0.284089	13
YFR016C	YFR016C	0.39583	0.87127	0.330219	0.285562	0.044657	0.152	4894.5	0.625	7831.2	0.0656521	16
YFR019W	FAB1	0.3875	0.112674	0.145418	0.116095	0.029323	0.142	258.26	0.645	400.4	0.0734354
YFR030W	MET10	0.39716	0.484489	0.256352	0.245865	0.010487	0.258	2088.54	0.633333	3297.7	0.0295457	42
YFR031C	SMC2	0.36555	0.259317	0.161851	0.182725	-0.020874	0.151	2145.89	1.01333	2117.7	0.0900392	19
YFR040W	SAP155	0.3653	0.429768	0.241764	0.20715	0.034614	0.157	4134.54	0.87	4752.4	0.0789362	33	20	9	20.6667	0.0291793
YFR044C	YFR044C	0.42986	0.6576	0.329781	0.280092	0.049689	0.313	23813.8	6.54	3641.2	0.0584831	19	98	25	47.3333	0.0957715
YGL009C	LEU1	0.40446	0.685402	0.297108	0.283098	0.01401	0.336	58264.7	12.24	4760.2		14	32	9	18.3333	0.46277
YGL011C	SCL1	0.40637	0.412363	0.208994	0.182613	0.026381	0.178	14409.2	8.17	1763.7	0.178033	21	13	16	16.6667	0.339781
YGL026C	TRP5	0.43343	0.620976	0.265561	0.260545	0.0050165	0.32	17930.9	5.73333	3127.5	0.0602974	23	85	55	54.3333	0.0731419
YGL030W	RPL30	0.42308	1.48176	0.257352	0.287526	-0.030174	0.865	46531.4	29.705	1566.4	0.647095	15	22	21	19.3333	1.065
YGL062W	PYC1	0.43444	0.384718	0.244481	0.213733	0.030748	0.261	20800.8	0.95	21896	0.098633	19
YGL105W	ARC1	0.424	0.702346	0.304789	0.261737	0.043052	0.388	51514.4	7.62	6760.4	0.0816183	22
YGL148W	ARO2	0.47822	0.510566	0.181158	0.212697	-0.031539	0.323	8148.4	4.60667	1768.8	0.0557102	11
YGL173C	KEM1	0.37634	0.334249	0.225512	0.202131	0.023381	0.194	7048.75	3.82333	1843.6	0.0538834	18	19	22	19.6667	0.134753
YGL189C	RPS26A	0.44633	1.42479	0.370228	0.259244	0.11098	0.781	101662	64.82	1568.4	0.344521	14	27	28	23	1.95347
YGL195W	GCN1	0.386	0.357147	0.224631	0.207902	0.016729	0.189	5953.77	2.29333	2596.1	0.195128	26
YGL202W	ARO8	0.41951	0.408964	0.269298	0.22343	0.045868	0.269	6477.8	4.71333	1374.4	0.0738728	21	48	56	41.6667	0.0784088
YGL206C	CHC1	0.37429	0.500837	0.292974	0.246656	0.046318	0.266	15980.7	1.82667	8748.5		19	33	38	30	0.042205
YGL228W	SHE10	0.4022	0.251323	0.155114	0.12075	0.034364	0.174	5905.6	1.03667	5696.7	0.0764483	22
YGL234W	ADE5,7	0.44902	0.528147	0.224137	0.241354	-0.017217	0.258	28060.5	3.21667	8723.5		16
YGL245W	YGL245W	0.40217	0.852027	0.310188	0.2902	0.019988	0.461	39651.7	8.98	4415.6	0.182397	23
YGL253W	HXK2	0.41787	0.990498	0.353639	0.325125	0.028514	0.643	221038	13.5933	16261	0.42947	10	28	16	18	0.523454
YGR010W	NMA2	0.40778	0.257937	0.15591	0.151111	0.0047991	0.146	6087.69	0.605	10062	0.0825658	12	22	11	15	0.0279569
YGR034W	RPL26B	0.42593	1.00981	0.274792	0.259219	0.015573	0.677	38705.8	30.785	1257.3	0.577758	14	22	14	16.6667	1.28031
YGR037C	ACB1	0.43411	1.59307	0.313283	0.343586	-0.030302	0.36	17438.3	12.7	1373.1	0.326192	10
YGR061C	ADE6	0.40752	0.401372	0.21373	0.225243	-0.011513	0.277	26947.7	2.85	9455.3	0.222123	12
YGR085C	RPL11B	0.42775	1.00088	0.24398	0.243322	0.00065763	0.727	140336	45.73	3068.8	0.317002	12.5
YGR094W	VAS1	0.39619	0.593961	0.334372	0.268239	0.066133	0.369	11928.8	3.93333	3032.8	0.0603476	12	30	43	28.3333	0.0962251
YGR124W	ASN2	0.439	0.503621	0.280539	0.226241	0.054298	0.317	68672.9	8.22333	8351	0.195616	13	20	16	16.3333	0.348978
YGR148C	RPL24B	0.4329	1.56845	0.413423	0.342201	0.071222	0.756	157568	53.055	2969.9	0.566557	13	21	19	17.6667	2.0816
YGR155W	CYS4	0.40382	0.852367	0.367903	0.298785	0.069118	0.346	39235.5	7.945	4938.4	0.283201	12	32	11	18.3333	0.300385
YGR159C	NSR1	0.43422	1.64425	0.35919	0.367359	-0.0081694	0.493	40772.5	8.47	4813.8	0.451506	10	8	10	9.33333	0.629031
YGR180C	RNR4	0.41182	1.02218	0.360883	0.283872	0.077011	0.497	56237.8	9.43333	5961.6	0.0997536	21
YGR185C	TYS1	0.40882	0.560826	0.208287	0.237406	-0.029119	0.302	15388.4	4.01	3837.5	0.0404809	26	29	46	33.6667	0.08256
YGR209C	TRX2	0.43366	1.64454	0.371637	0.370017	0.0016196	0.425	19712.3	16.1967	1217.1	0.518522	18	68	45	43.6667	0.257099
YGR234W	YHB1	0.39866	0.538705	0.234836	0.228769	0.0060671	0.267	55781.3	21.66	2575.3	0.153811	6	14	10	10	1.50136
YGR240C	PFK1	0.41582	0.788272	0.359727	0.288591	0.071136	0.466	75576.8	7.41333	10195	0.243054	14	37	13	21.3333	0.240869
YGR254W	ENO1	0.4633	1.89362	0.452566	0.403229	0.049337	0.871	776407	41.845	18554	0.342974	13	39	56	36	0.805687
YGR255C	COQ6	0.40237	0.288218	0.139198	0.159195	-0.019997	0.146	28353.2	1.065	26623	0.0454202	19	22	22	21	0.0351525
YGR256W	GND2	0.43177	0.34271	0.240609	0.190047	0.050562	0.201	6037.05	0.695	8686.4	0.0218135	17	88	63	56	0.00860245
YGR257C	YGR257C	0.42648	0.13812	0.114957	0.078093	0.036864	0.102	32418.8	1.335	24284	0.0648668	15	17	25	19	0.0487027
YGR264C	MES1	0.37067	0.392114	0.216842	0.210761	0.0060813	0.293	45860	3.65333	12553	0.18773	16	31	14	20.3333	0.124539
YGR281W	YOR1	0.37918	0.269679	0.177475	0.191289	-0.013814	0.175	2514.19	1.24	2027.6	0.0768788	15
YGR285C	ZUO1	0.4429	1.4466	0.463996	0.374937	0.089059	0.504	50223.5	12.32	4076.6	0.283975	21
YHL017W	YHL017W	0.39234	0.136289	0.0969782	0.084252	0.012726	0.148	13003	1.20333	10806	0.0530105	18	32	23	24.3333	0.0342776
YHL033C	RPL8A	0.45882	1.65232	0.4042	0.379894	0.024306	0.842	231844	17.2133	13469	0.324224	15	17	16	16	0.745711
YHR025W	THR1	0.48221	0.325808	0.186099	0.175526	0.010573	0.271	54920.4	6.28	8745.3	0.0358654	16	23	42	27	0.161221
YHR027C	RPN1	0.39449	0.465299	0.240184	0.231772	0.0084116	0.206	153516	3.06	50169	0.121124	27	19	18	21.3333	0.0994233
YHR064C	SSZ1	0.41465	1.13814	0.383614	0.349394	0.03422	0.455	61470.3	8.285	7419.5	0.151777	19	49	43	37	0.155209
YHR068W	DYS1	0.40501	0.716834	0.331352	0.271438	0.059914	0.419	9062.3	7.00667	1293.4	0.0772338	15	16	18	16.3333	0.297346
YHR074W	QNS1	0.40767	0.148028	0.141563	0.115861	0.025702	0.172	2803.86	0.97	2890.6	0.0325158	28	26	16	23.3333	0.0288151
YHR155W	YHR155W	0.35642	0.132229	0.157216	0.126424	0.030792	0.141	1185.88	0.7	1694.1	0.0539956	53	26	43	40.6667	0.0119312
YHR165C	PRP8	0.38419	0.172536	0.172067	0.146003	0.026064	0.148	2124.35	1.46667	1448.4	0.103053	38
YHR174W	ENO2	0.47706	1.92097	0.425929	0.396552	0.029377	0.892	1.23591e+06	226.55	5455.3	0.477191	17
YHR179W	OYE2	0.43191	0.752164	0.286693	0.281436	0.0052574	0.415	57019.2	10.2333	5571.9	0.125933	16	21	25	20.6667	0.34322
YHR183W	GND1	0.44604	0.943695	0.370576	0.305934	0.064642	0.623	105594	10.8833	9702.4	0.426986	13	33	69	38.3333	0.196794
YHR193C	EGD2	0.45472	2.00837	0.428178	0.404635	0.023543	0.578	54159.5	16.3667	3309.1	0.238963	17	37	36	30	0.37815
YHR195W	NVJ1	0.41562	0.152605	0.0485205	0.106158	-0.057638	0.128	2813.69	0.915	3075.1	0.106031	18	27	18	21	0.0302014
YHR203C	RPS4B	0.44231	0.824801	0.268351	0.206696	0.061655	0.709	211306	41.5833	5081.5	0.0958343	12	24	19	18.3333	1.57218
YHR215W	PHO12	0.42418	0.445256	0.222173	0.164583	0.05759	0.327	11359.7	0.993333	11436	0.0739819	13	23	13	16.3333	0.0421547
YIL018W	RPL2B	0.4664	0.866217	0.272727	0.220024	0.052703	0.764	139143	38.315	3631.6	0.292289	12	21	23	18.6667	1.42275
YIL051C	MMF1	0.41667	0.720273	0.255496	0.23207	0.023426	0.318	127895	12.665	10098	0.117329		25	30
YIL052C	RPL34B	0.43056	0.891017	0.193408	0.177677	0.015731	0.781	76162	24.5	3108.7	0.393095	14	24	22	20	0.849105
YIL053W	RHR2	0.44311	1.46224	0.367158	0.370788	-0.00363	0.604	223161	17.5567	12711	0.836922	11	13	9	11	1.1063
YIL056W	YIL056W	0.40845	0.158411	0.141594	0.132238	0.0093555	0.144	955.277	0.743333	1285.1	0.0866706		27	19
YIL066C	RNR3	0.41705	0.361436	0.174073	0.19823	-0.024157	0.29	3913.54	0.965	4055.5	0.0111152	18	25	15	19.3333	0.0345976
YIL069C	RPS24B	0.43035	1.31332	0.348416	0.292408	0.056008	0.756	275363	20.71	13296	0.628448	14	17	16	15.6667	0.916282
YIL078W	THS1	0.39427	0.510123	0.240532	0.239836	0.00069579	0.408	37660.4	16.0033	2353.3		16	32	24	24	0.462194
YIL125W	KGD1	0.40671	0.317035	0.208288	0.197131	0.011157	0.233	9777.07	1.05	9311.5	0.0503778	29	36	39	34.6667	0.0209944
YIL126W	STH1	0.37727	0.32781	0.248475	0.201495	0.04698	0.186	1632.95	1.45	1126.2	0.18437	11
YIL129C	TAO3	0.37361	0.166505	0.163642	0.142807	0.020835	0.128	579.043	1.915	302.37	0.070139	43	15	42	33.3333	0.0398213
YIL149C	MLP2	0.35101	0.345234	0.23842	0.197988	0.040432	0.155	1928.13	1.85	1042.2	0.0639666	22
YIL159W	BNR1	0.36123	0.244701	0.203682	0.176466	0.027216	0.143	4914.56	0.615	7991.2	0.0581942	22
YIR033W	MGA2	0.3714	0.211431	0.162778	0.153054	0.0097238	0.15	1454.88	1.15	1265.1	0.123113	14	15	10	13	0.0613169
YIR034C	LYS1	0.43459	0.375296	0.195171	0.195686	-0.00051516	0.218	66234.7	1.43667	46103	0.0437942	19
YJL025W	RRN7	0.41001	0.176319	0.180576	0.137315	0.043261	0.127	1191.94	0.645	1848	0.0469309	13	24	26	21	0.0212895
YJL034W	KAR2	0.40675	1.18679	0.388071	0.356719	0.031352	0.44	127106	9.74	13050	0.716325	20
YJL039C	NUP192	0.35989	0.203964	0.177743	0.160608	0.017135	0.148	2530.52	1.39667	1811.8	0.138237	19	26	11	18.6667	0.0518623
YJL052W	TDH1	0.46224	1.66696	0.359834	0.361079	-0.0012453	0.856	106627	38.54	2766.7	0.245147	10	55	55	40	0.667847
YJL069C	UTP18	0.39741	0.325153	0.228136	0.192541	0.035595	0.165	23112	1.4	16509	0.088221	10	17	16	14.3333	0.0677027
YJL073W	JEM1	0.37371	0.180847	0.185832	0.14826	0.037572	0.137	4130.79	0.71	5818	0.0368754	22
YJL084C	YJL084C	0.38533	0.243087	0.158584	0.153113	0.0054706	0.133	781.475	0.803333	972.79
YJL109C	UTP10	0.35539	0.244952	0.188234	0.165932	0.022302	0.17	11647.7	1.68	6933.1		11	18	7	12	0.0970406
YJL130C	URA2	0.39991	0.439789	0.251492	0.228425	0.023067	0.286	6704.57	4.825	1389.5	0.141029	15
YJL136C	RPS21B	0.43798	1.14486	0.404449	0.28915	0.1153	0.693	84242.8	36.4333	2312.2	0.489252	13
YJL149W	YJL149W	0.37613	0.271015	0.171852	0.158555	0.013297	0.155	1415.09	0.505	2802.2	0.0336725	25
YJL167W	ERG20	0.4188	0.620388	0.204891	0.207822	-0.0029313	0.373	54361.9	6.64333	8182.9		17	26	37	26.6667	0.17268
YJL200C	YJL200C	0.40017	0.408026	0.253693	0.217692	0.036001	0.219	8228.9	1.40667	5849.9	0.0641643	12	14	7	11	0.0886388
YJL207C	YJL207C	0.34824	0.145822	0.159829	0.130298	0.029531	0.135	5444.51	2.16	2520.6	0.0588033	20
YJL209W	CBP1	0.37111	0.118927	0.144055	0.105353	0.038702	0.148	4453.22	0.865	5148.2	0.0705582	14
YJR009C	TDH2	0.4713	1.71472	0.359123	0.347778	0.011345	0.905	498380	61.55	8097.2	0.389958	13
YJR016C	ILV3	0.44749	0.481653	0.21105	0.204054	0.0069955	0.378	92952.1	3.90667	23793	0.221565	13	26	15	18	0.150439
YJR045C	SSC1	0.43492	1.07162	0.363925	0.330417	0.033508	0.521	65665	6.12667	10718	0.0671919	19
YJR066W	TOR1	0.38558	0.14123	0.141642	0.132608	0.0090338	0.138	1996.87	0.78	2560.1	0.0696771	27
YJR070C	YJR070C	0.45165	0.988006	0.288893	0.307246	-0.018353	0.4	22960.1	4.17667	5497.2	0.254686	9
YJR103W	URA8	0.45826	0.196273	0.136542	0.11269	0.023852	0.157	3516.74	0.6	5861.2	0.10623	16	42	21	26.3333	0.0157932
YJR104C	SOD1	0.50545	0.830585	0.272158	0.220483	0.051675	0.377	416631	21.39	19478	1.22372	14
YJR105W	ADO1	0.47493	0.828811	0.277822	0.280195	-0.0023731	0.37	39526.8	4.97667	7942.4	0.148078	12	34	44	30	0.114985
YJR121W	ATP2	0.43007	1.05326	0.339263	0.34319	-0.003927	0.425	80433.4	7.41	10855	0.108013	16	21	10	15.6667	0.327844
YJR139C	HOM6	0.40223	1.46653	0.42213	0.390219	0.031911	0.467	35761.1	7.57667	4719.9	0.105694	17	41	51	36.3333	0.144543
YJR143C	PMT4	0.40254	0.242575	0.183331	0.153814	0.029517	0.216	2499.15	5.04	495.86	0.053216	10	15	11	12	0.291122
YJR148W	BAT2	0.44444	0.383843	0.216831	0.185808	0.031023	0.195	18604.8	6.92667	2686	0.0987919	13	26	13	17.3333	0.276992
YKL006W	RPL14A	0.45012	1.38471	0.391657	0.336347	0.05531	0.684	238203	27.12	8783.3	0.897692	12
YKL014C	YKL014C	0.346	0.160425	0.177792	0.136451	0.041341	0.158	4755.55	1.21333	3919.4	0.0798168	12
YKL035W	UGP1	0.41499	0.451726	0.202769	0.217017	-0.014248	0.33	27173.2	5.16333	5262.7	0.114745	31
YKL054C	VID31	0.40886	1.67834	0.37455	0.302332	0.072218	0.248	4238.24	3.77667	1122.2	0.282679	14	30	13	19	0.137778
YKL055C	OAR1	0.41998	0.0931314	0.11078	0.068052	0.042728	0.13	2446.03	0.35	6988.7	0.109978	13	43	30	28.6667	0.00846284
YKL056C	YKL056C	0.43373	2.23388	0.418576	0.375102	0.043474	0.731	137942	29.4567	4682.9	0.64805	15
YKL060C	FBA1	0.45345	1.39429	0.326567	0.327024	-0.00045726	0.869	1.23489e+06	153.36	8052.2	2.11198	16
YKL081W	TEF4	0.4266	1.27247	0.409655	0.35694	0.052715	0.553	128312	27.58	4652.4	0.412266	10
YKL117W	SBA1	0.4093	1.18112	0.376485	0.332451	0.044034	0.28	60497.1	8.065	7501.2	0.23515	22	26	46	31.3333	0.178412
YKL127W	PGM1	0.41008	0.347976	0.224986	0.194334	0.030652	0.2	9683.07	1.4	6916.5	0.0456992	13
YKL152C	GPM1	0.44851	1.21405	0.394983	0.329475	0.065508	0.811	487306	122.053	3992.6	1.74379	19
YKL179C	COY1	0.36873	0.255245	0.161169	0.136371	0.024798	0.126	3620.74	1.08333	3342.2	0.111256	17	21	21	19.6667	0.0381818
YKL182W	FAS1	0.39967	0.514163	0.294423	0.249931	0.044492	0.364	67573.1	6.28	10760	0.658873	11	31	11	17.6667	0.246394
YKL210W	UBA1	0.40567	0.398333	0.253555	0.23137	0.022185	0.212	14598.8	3.06	4770.9	0.244659	21	60	18	33	0.0642736
YKR002W	PAP1	0.39095	0.244288	0.205402	0.166756	0.038646	0.158	9619.05	1.11	8665.8	0.196571	15
YKR027W	YKR027W	0.37435	0.115917	0.139816	0.101028	0.038788	0.12	6984.36	0.79	8841	0.0598733		10	15
YKR031C	SPO14	0.37297	0.181755	0.173793	0.147681	0.026112	0.154	578.758	0.83	697.3	0.0525193	22
YKR043C	YKR043C	0.47284	0.202213	0.0649285	0.093841	-0.028913	0.193	14425.6	3.58333	4025.7	0.294911	17	16	18	17	0.146105
YKR054C	DYN1	0.36861	0.143609	0.159121	0.132627	0.026494	0.129	1989.39	2.03	979.99	0.0776838		32	18
YKR057W	RPS21A	0.43798	1.05494	0.362471	0.280788	0.081683	0.596	17621.9	37.68	467.67	0.361027	15	27	50	30.6667	0.851667
YKR067W	GPT2	0.40341	0.125966	0.196821	0.114901	0.08192	0.171	2762.81	0.933333	2960.2	0.0265055	24	50	55	43	0.0150451
YKR089C	YKR089C	0.39824	0.159647	0.162782	0.13881	0.023972	0.122	1043.15	1.29	808.64	0.0387814		29	19
YLL021W	SPA2	0.40182	0.346627	0.252083	0.197976	0.054107	0.145	630.731	0.966667	652.48	0.0717556	11	17	13	13.6667	0.0490275
YLL024C	SSA2	0.43678	1.63783	0.421056	0.400196	0.02086	0.802	294918	22.55	13078	0.559641	14
YLL032C	YLL032C	0.34547	0.170227	0.136486	0.131076	0.0054099	0.147	1924.6	1.085	1773.8	0.0251771
YLL040C	VPS13	0.37565	0.232846	0.202187	0.178979	0.023208	0.163	1850.6	1.55333	1191.4	0.0611043		26	69
YLL050C	COF1	0.40141	1.64812	0.415975	0.392279	0.023696	0.543	125300	15.0667	8316.4	0.298808	21
YLR044C	PDC1	0.45492	1.36161	0.368176	0.340122	0.028054	0.904	541586	138.717	3904.3	0.218552	16	27	40	27.6667	3.47534
YLR048W	RPS0B	0.44223	1.6869	0.484301	0.413951	0.07035	0.733	222532	20.23	11000	0.277437	11	21	19	17	0.824845
YLR058C	SHM2	0.42806	0.755329	0.284757	0.265204	0.019553	0.589	60420.3	14.4433	4183.3	0.0428197	12	42	14	22.6667	0.441677
YLR060W	FRS1	0.4147	0.445349	0.234033	0.205942	0.028091	0.325	15516.7	5.54667	2797.5	0.151356	19	18	17	18	0.213592
YLR061W	RPL22A	0.45278	2.05472	0.39074	0.317548	0.073192	0.859	41691.6	30.84	1351.9	0.613153	14	20	31	21.6667	0.986615
YLR086W	SMC4	0.3785	0.288608	0.194653	0.183537	0.011116	0.147	1176.84	0.665	1769.7	0.0870402	18
YLR106C	MDN1	0.37713	0.291798	0.230041	0.193495	0.036546	0.161	1371.7	1.24	1106.2		26
YLR109W	AHP1	0.44952	1.06622	0.31995	0.288861	0.031089	0.549	517925	20.55	25203	0.611963	23	78	54	51.6667	0.275694
YLR134W	PDC5	0.42289	1.18092	0.334621	0.338776	-0.0041554	0.72	279712	16.64	16810	0.0781746	16
YLR150W	STM1	0.46324	1.74768	0.497022	0.399402	0.09762	0.719	38467	28.06	1370.9	0.554474	15	39	32	28.6667	0.678478
YLR153C	ACS2	0.42326	0.649136	0.291037	0.254916	0.036121	0.371	122463	4.15	29509	0.250307	12	51	14	25.6667	0.112074
YLR179C	YLR179C	0.48333	0.630712	0.104342	0.173118	-0.068776	0.208	8070.65	3.32	2430.9	0.28608	25
YLR180W	SAM1	0.47594	0.73666	0.242308	0.233698	0.0086103	0.494	83371.9	6.3	13234	0.128456	10
YLR182W	SWI6	0.37448	0.296406	0.234762	0.182813	0.051949	0.135	5444.05	1.14667	4747.7	0.0572604	21
YLR183C	TOS4	0.39617	0.157532	0.156043	0.118679	0.037364	0.148	949.062	1.095	866.72	0.0228015	14	20	19	17.6667	0.042962
YLR249W	YEF3	0.41866	1.1548	0.365456	0.336285	0.029171	0.778	350177	39.9633	8762.5	2.18184	11	35	8	18	1.53892
YLR259C	HSP60	0.43257	0.932252	0.345652	0.322327	0.023325	0.382	49272.9	10.09	4883.3	0.741191	19	144	61	74.6667	0.0936677
YLR264W	RPS28B	0.4596	1.4611	0.166755	0.14169	0.025065	0.561	188912	21.775	8675.6	0.313474	14	21	65	33.3333	0.452798
YLR293C	GSP1	0.41896	1.14685	0.363022	0.33882	0.024202	0.621	74598.6	10.67	6991.4	0.154364	18
YLR301W	YLR301W	0.39918	0.537337	0.273135	0.240525	0.03261	0.313	41580.4	4.5	9240.1	0.110711	20	33	25	26	0.119968
YLR304C	ACO1	0.41484	0.905084	0.330954	0.303911	0.027043	0.462	52104	5.57667	9343.2	0.59701	23	65	18	35.3333	0.1094
YLR310C	CDC25	0.37049	0.164116	0.209328	0.139172	0.070156	0.13	1244.4	1.25	995.52	0.0689392	48
YLR333C	RPS25B	0.44237	1.41274	0.421253	0.339892	0.081361	0.612	144023	29.45	4890.4	0.227534	12	20	34	22	0.927872
YLR354C	TAL1	0.42216	1.20392	0.328929	0.328059	0.00087005	0.58	63211.6	6.40333	9871.7	0.371768	15	39	44	32.6667	0.135871
YLR355C	ILV5	0.46362	0.937924	0.305893	0.267995	0.037898	0.802	415702	10.01	41529	1.19909	11	8	13	10.6667	0.650475
YLR357W	RSC2	0.40278	0.219793	0.163412	0.139485	0.023927	0.146	4336.79	1.11	3907	0.102184	19	9	23	17	0.0452584
YLR367W	RPS22B	0.40568	0.578779	0.244395	0.207838	0.036557	0.523	176914	17.4567	10134	0.428048	28.8	22	10	20.2667	0.597041
YLR386W	VAC14	0.37998	0.147306	0.186683	0.132769	0.053914	0.135	7272.49	0.67	10854	0.0298711	13	24	19	18.6667	0.024879
YLR419W	YLR419W	0.36774	0.213268	0.17646	0.166004	0.010456	0.158	6360.09	1.49667	4249.5	0.0569779	11
YLR422W	YLR422W	0.37269	0.0847122	0.120612	0.10109	0.019522	0.119	646.523	0.835	774.28	0.0648413	28
YLR427W	YLR427W	0.40508	0.128408	0.16997	0.112363	0.057607	0.141	5154.93	1.85	2786.4	0.0648503	13
YLR430W	SEN1	0.38371	0.188574	0.182977	0.156708	0.026269	0.15	1878.82	0.89	2111	0.0811897	42
YLR432W	IMD3	0.40805	0.707696	0.290268	0.273783	0.016485	0.464	32870.9	2.945	11162	0.104566	9	25	11	15	0.136088
YLR441C	RPS1A	0.4042	1.0899	0.331525	0.308635	0.02289	0.696	90992	25.8767	3516.4	0.260357	12.5	20	13	15.1667	1.18262
YLR448W	RPL6B	0.43619	1.14915	0.299346	0.256269	0.043077	0.627	44314.6	21.925	2021.2	0.346989	12	30	14	18.6667	0.814138
YML010W	SPT5	0.43314	0.597292	0.259775	0.240277	0.019498	0.199	4634.5	1.615	2869.7	0.256532	16	18	12	15.3333	0.0730065
YML022W	APT1	0.42115	0.74665	0.308527	0.284094	0.024433	0.255	10892.5	4.43	2458.8	0.035977	9
YML024W	RPS17A	0.40741	0.827391	0.234194	0.186839	0.047355	0.81	148275	23.4	6336.5	0.360151	12	29	15	18.6667	0.86891
YML028W	TSA1	0.46838	1.47089	0.262712	0.334648	-0.071936	0.714	491472	33.0267	14881	0.726033	15	34	51	33.3333	0.68677
YML057W	CMP2	0.43118	0.243737	0.150232	0.167601	-0.017369	0.151	22366.6	1.24667	17941	0.0622568	33
YML059C	YML059C	0.40485	0.156708	0.164146	0.143793	0.020353	0.162	1426.32	1.38	1033.6	0.0579478	41
YML061C	PIF1	0.39394	0.211475	0.200699	0.163398	0.037301	0.134	5334.95	1.43333	3722.1	0.0382826	11
YML063W	RPS1B	0.40289	1.22803	0.38628	0.316133	0.070147	0.769	58684.1	23.6567	2480.7	0.275732	11	20	16	15.6667	1.04665
YML065W	ORC1	0.3713	0.311561	0.23252	0.188749	0.043771	0.137	4761.01	1.72667	2757.3	0.0277591	19
YML085C	TUB1	0.42975	0.456442	0.220007	0.234312	-0.014305	0.277	11166	2.75667	4050.5	0.0697593	15
YML109W	ZDS2	0.3978	0.206363	0.210954	0.140052	0.070902	0.144	1093.12	0.605	1806.8	0.0459826	17
YMR031C	YMR031C	0.40657	0.505995	0.25813	0.233059	0.025071	0.174	3811.52	1.52667	2496.6		24	15	22	20.3333	0.0520429
YMR038C	LYS7	0.46774	0.265512	0.0436431	0.107597	-0.063954	0.158	29655.9	1.68667	17583	0.200264	12	19	16	15.6667	0.0746239
YMR080C	NAM7	0.39553	0.169218	0.141023	0.139248	0.0017755	0.204	7993.91	1.265	6319.3	0.0637488	16	10	8	11.3333	0.0773675
YMR083W	ADH3	0.42335	0.491338	0.305522	0.21964	0.085882	0.3	35492.2	13.7967	2572.5	0.308735	13	30	31	24.6667	0.387694
YMR099C	YMR099C	0.38739	0.569644	0.277078	0.246789	0.030289	0.293	10784.5	1.73667	6209.9	0.0762293	18
YMR108W	ILV2	0.43586	0.401514	0.223948	0.202936	0.021012	0.264	18778.8	2.56	7335.5	0.295269	17
YMR116C	ASC1	0.45912	1.32101	0.449967	0.33163	0.11834	0.777	249676	52.33	4771.2	0.399874		19	36
YMR117C	SPC24	0.3522	0.501172	0.186576	0.186093	0.00048327	0.153	10904.3	1.01	10796	0.0587951	17
YMR124W	YMR124W	0.39915	0.322138	0.203863	0.17689	0.026973	0.135	3280.91	1.3	2523.8	0.0523813	25
YMR129W	POM152	0.36552	0.158354	0.185235	0.140282	0.044953	0.157	9364.46	1.07	8751.8	0.0657479	13
YMR142C	RPL13B	0.44444	1.82371	0.482236	0.375304	0.10693	0.742	109910	14.165	7759.3	0.545692	12	23	17	17.3333	0.566448
YMR146C	TIF34	0.42775	0.456274	0.198741	0.1933	0.0054408	0.295	4281.61	4.89667	874.39	0.20637	13	11	10	11.3333	0.29948
YMR165C	SMP2	0.41038	0.284518	0.209654	0.174568	0.035086	0.126	3169.79	1.33	2383.3		18	28	25	23.6667	0.0389529
YMR186W	HSC82	0.38589	1.19726	0.370429	0.345522	0.024907	0.581	138536	14.225	9738.9	0.368477	15
YMR192W	YMR192W	0.37135	0.274931	0.176125	0.171589	0.0045364	0.134	2334.62	0.713333	3272.8	0.0442375		24	32
YMR194W	RPL36A	0.42424	1.36891	0.258576	0.24382	0.014756	0.62	226538	17.3933	13024	0.481691	14
YMR205C	PFK2	0.43215	0.758638	0.316034	0.287776	0.028258	0.512	89208.4	4.73667	18834	0.291079	13	31	16	20	0.16416
YMR218C	TRS130	0.35604	0.152294	0.148488	0.126061	0.022427	0.13	1166.12	0.876667	1330.2	0.0654019	14
YMR226C	YMR226C	0.43985	0.410048	0.177555	0.20505	-0.027495	0.208	14318.4	3.59667	3981	0.0860268	17
YMR284W	YKU70	0.33833	0.268173	0.215931	0.159642	0.056289	0.143	10398.4	1.355	7674.1	0.0215516	23
YNL007C	SIS1	0.43115	0.475203	0.20407	0.198518	0.0055519	0.161	12969.4	4.32667	2997.5	0.692681	19
YNL045W	YNL045W	0.40448	0.40884	0.221255	0.236307	-0.015052	0.239	4277.27	2.09	2046.5	0.0364411	16	54	39	36.3333	0.0398719
YNL047C	YNL047C	0.39644	0.229194	0.168488	0.151313	0.017175	0.12	2671.6	0.773333	3454.7	0.0452669	23
YNL059C	ARP5	0.38594	0.36457	0.236619	0.202124	0.034495	0.174	2835.52	0.983333	2883.6	0.0497096	23	16	16	18.3333	0.0371779
YNL064C	YDJ1	0.41503	0.840402	0.313263	0.289512	0.023751	0.373	80923.4	7.58333	10671	0.0780117	19	26	23	22.6667	0.231899
YNL079C	TPM1	0.44108	1.69699	0.287343	0.269544	0.017799	0.315	10213.7	8.23667	1240	0.240302	27
YNL087W	YNL087W	0.37865	0.239985	0.153574	0.155971	-0.0023973	0.153	3499.79	1.52	2302.5	0.106704	11	11	27	16.3333	0.0645051
YNL091W	NST1	0.39414	0.241779	0.173311	0.150558	0.022753	0.133	2255.47	0.9	2506.1	0.153308	22
YNL096C	RPS7B	0.40917	0.877709	0.214181	0.232359	-0.018178	0.597	52718.2	18.585	2836.6	0.261517	10.5	13	14	12.5	1.03057
YNL112W	DBP2	0.42752	0.658613	0.276581	0.235101	0.04148	0.422	27338.5	6.23333	4385.9	0.37565	7
YNL135C	FPR1	0.46608	1.10355	0.336127	0.246048	0.090079	0.508	37931.8	13.82	2744.7	0.172851	28
YNL218W	MGS1	0.39818	0.139739	0.123792	0.118702	0.0050901	0.128	3837.21	0.655	5858.3	0.0644458	44
YNL241C	ZWF1	0.4795	0.355098	0.167086	0.143952	0.023134	0.172	10602.5	1.525	6952.5	0.0741153	16	15	22	17.6667	0.059833
YNL243W	SLA2	0.4557	0.260936	0.19218	0.153815	0.038365	0.137	21990.3	1.64	13409	0.0781319	17	30	24	23.6667	0.0480322
YNL257C	SIP3	0.36102	0.124712	0.127969	0.118232	0.009737	0.126	9719.9	1.075	9041.8	0.0539549	16	23	23	20.6667	0.0360548
YNL258C	DSL1	0.35812	0.222715	0.172442	0.156731	0.015711	0.139	5079.15	1.59	3194.4	0.0727504	16
YNL272C	SEC2	0.38698	0.341637	0.237376	0.182718	0.054658	0.148	17388.3	1.16333	14947	0.0592285	16	19	11	15.3333	0.0525888
YNL278W	CAF120	0.43343	0.118307	0.124921	0.103395	0.021526	0.135	2282.08	0.535	4265.6	0.142979	16
YNL281W	HCH1	0.41228	0.558698	0.165666	0.187638	-0.021972	0.178	7436.87	3.13	2376	0.371639	23
YNL287W	SEC21	0.36652	0.411921	0.292885	0.224315	0.06857	0.238	41713.3	2.66	15682	0.0509308	22	31	19	24	0.0768238
YNR016C	ACC1	0.4086	0.417754	0.246962	0.229673	0.017289	0.328	13287.6	4.87333	2726.6	0.391059	12	26	16	18	0.187663
YNR033W	ABZ1	0.41858	0.160045	0.105095	0.127994	-0.022899	0.136	2728.67	1.04	2623.7		20	20	11	17	0.0424043
YNR038W	DBP6	0.38535	0.197764	0.207118	0.13198	0.075138	0.187	7553.26	1.25	6042.6		11
YNR043W	MVD1	0.43376	0.295866	0.181523	0.174667	0.0068561	0.2	11599	2.33333	4971	0.102391	12	18	15	15	0.107823
YOL022C	YOL022C	0.39066	0.424646	0.251227	0.226146	0.025081	0.164	3995.26	1.67	2392.4	0.0583875	10	13	5	9.33333	0.124024
YOL039W	RPP2A	0.47619	5.3843	0.66108	0.665646	-0.0045658	0.804	267908	36.8167	7276.8	0.233771	12	19	32	21	1.21521
YOL086C	ADH1	0.48319	1.29639	0.318431	0.295228	0.023203	0.811	1.26094e+06	42.69	29537	0.925996	15	33	25	24.3333	1.21605
YOL113W	SKM1	0.38583	0.121467	0.143666	0.106791	0.036875	0.112	2226.98	0.495	4499	0.047249		19	35
YOL121C	RPS19A	0.43357	1.08448	0.24263	0.3025	-0.05987	0.794	98655.6	26.2533	3757.8		13
YOL125W	YOL125W	0.41123	0.0969504	0.128313	0.087403	0.04091	0.113	5738.72	0.936667	6126.7	0.0876922	12	7	11	10	0.0649248
YOR020C	HSP10	0.43492	1.11295	0.30404	0.327781	-0.023741	0.317	10352.2	8.885	1165.1	0.464813	19	48	42	36.3333	0.169503
YOR027W	STI1	0.4178	0.862097	0.33276	0.298536	0.034224	0.248	35088.4	3.085	11374	0.628972	24
YOR038C	HIR2	0.37986	0.159165	0.163541	0.135528	0.028013	0.13	2851.81	0.745	3827.9	0.040403	12
YOR063W	RPL3	0.45164	0.996517	0.265354	0.257842	0.0075122	0.83	64324.1	37.5067	1715	0.754994	14
YOR069W	VPS5	0.39565	0.311629	0.207903	0.194865	0.013038	0.137	8259.95	0.923333	8945.8	0.0877501	17
YOR086C	YOR086C	0.38987	0.34928	0.231495	0.205731	0.025764	0.22	11343.4	2.03333	5578.7	0.0765119	16	20	15	17	0.0829058
YOR090C	PTC5	0.39638	0.157327	0.162732	0.122021	0.040711	0.136	5361.53	0.605	8862	0.0606331	20	22	21	21	0.0199692
YOR093C	YOR093C	0.35742	0.0865727	0.133928	0.104025	0.029903	0.136	1605.35	1.17	1372.1	0.0539398	21
YOR096W	RPS7A	0.40035	0.981849	0.318104	0.285652	0.032452	0.747	150626	30.8567	4881.5	0.38646	11.5	39	14	21.5	0.994801
YOR116C	RPO31	0.39296	0.304151	0.201642	0.183439	0.018203	0.208	6944.05	2.135	3252.5	0.103318	12
YOR128C	ADE2	0.40292	0.254676	0.150535	0.162511	-0.011976	0.179	4172.28	2.675	1559.7	0.0770676	33	30	30	31	0.0598119
YOR157C	PUP1	0.4359	0.235652	0.110692	0.131291	-0.020599	0.179	10463.4	2.915	3589.5	0.173247	32
YOR168W	GLN4	0.3783	0.370008	0.233166	0.210797	0.022369	0.269	20416.5	4.99333	4088.8	0.183413	13	21	11	15	0.230741
YOR188W	MSB1	0.39437	0.20555	0.185499	0.150977	0.034522	0.127	12599.8	1.185	10633	0.103427	10
YOR230W	WTM1	0.43043	0.399498	0.248503	0.209786	0.038717	0.276	30041.2	10.1967	2946.2	0.0636266	16
YOR243C	YOR243C	0.38222	0.271837	0.193269	0.166254	0.027015	0.192	15144.9	1.60667	9426.3	0.102681	10	7	5	7.33333	0.151862
YOR261C	RPN8	0.3541	0.33879	0.192807	0.173282	0.019525	0.194	12428.4	4.11	3023.9	0.237046	24
YOR264W	DSE3	0.39083	0.160716	0.192934	0.135333	0.057601	0.132	4735.44	0.965	4907.2	0.136054	11	16	17	14.6667	0.0456059
YOR290C	SNF2	0.38974	0.271824	0.203824	0.178865	0.024959	0.155	753.723	0.83	908.1	0.0560083	24	34	17	25	0.0230125
YOR293W	RPS10A	0.39423	1.11906	0.272117	0.20753	0.064587	0.84	109331	18.0267	6065	0.427248	12	21	15	16	0.780946
YOR299W	BUD7	0.41163	0.110221	0.158553	0.098977	0.059576	0.11	3427.73	1.23	2786.8	0.0705134	19	15	11	15	0.0568381
YOR323C	PRO2	0.41538	0.559245	0.250454	0.24352	0.006934	0.249	12968.7	3.70333	3501.9	0.0668718	12
YOR329C	SCD5	0.40911	0.269488	0.160429	0.122273	0.038156	0.13	2160.36	0.85	2541.6	0.0611022	16
YOR330C	MIP1	0.41075	0.128639	0.122517	0.116221	0.0062965	0.117	1296.49	0.885	1465		13	11	17	13.6667	0.0448855
YOR335C	ALA1	0.39951	0.848325	0.339395	0.316278	0.023117	0.378	21635.2	3.02333	7156.1	0.120229	12	19	8	13	0.161201
YOR350C	MNE1	0.35448	0.203277	0.15417	0.146388	0.0077815	0.129	2649.3	0.646667	4096.9	0.0294393	16	19	31	22	0.0203743
YOR375C	GDH1	0.44812	0.729258	0.250733	0.247073	0.0036602	0.586	75875.4	6.73333	11269	0.0642867	27	42	49	39.3333	0.118657
YPL009C	YPL009C	0.36966	0.426324	0.286273	0.230627	0.055646	0.186	7703.93	2.28667	3369.1	0.103532	28
YPL012W	RRP12	0.36675	0.293217	0.207495	0.18421	0.023285	0.178	5523.13	1.86	2969.4	0.22906	8	23	13	14.6667	0.0879037
YPL018W	CTF19	0.39402	0.129571	0.136573	0.103999	0.032574	0.108	2365.95	0.81	2920.9	0.0475173	14
YPL028W	ERG10	0.44165	0.975954	0.302736	0.308811	-0.0060747	0.366	35729.7	6.41	5574.1	0.0622836	12	31	13	18.6667	0.238022
YPL037C	EGD1	0.45299	1.75568	0.456184	0.396773	0.059411	0.615	18953.8	18.37	1031.8	0.432869	15	32	27	24.6667	0.516207
YPL045W	VPS16	0.36596	0.164132	0.141407	0.121908	0.019499	0.124	2816.6	0.743333	3789.1	0.0507226	14
YPL048W	CAM1	0.46699	0.791156	0.315452	0.261978	0.053474	0.396	42122.3	4.39	9595.1	0.051134	26	27	26	26.3333	0.115554
YPL050C	MNN9	0.39509	0.276176	0.229683	0.161141	0.068542	0.216	8216.94	2.13	3857.7	0.0681889	11	9	15	11.6667	0.126549
YPL061W	ALD6	0.43554	0.914628	0.345948	0.277777	0.068171	0.52	186911	4.7	39768	0.0583448	15	43	36	31.3333	0.103972
YPL082C	MOT1	0.3896	0.23538	0.189091	0.169236	0.019855	0.14	5896.01	1.14	5171.9		17	10	21	16	0.0493867
YPL085W	SEC16	0.41188	0.283601	0.207626	0.184418	0.023208	0.141	2428.77	1.57333	1543.7	0.101905	19	35	18	24	0.0454396
YPL090C	RPS6A	0.43262	1.10782	0.323102	0.278078	0.045024	0.837	100196	17.255	5806.8	0.224156	12	22	15	16.3333	0.73226
YPL091W	GLR1	0.40249	0.438319	0.208019	0.216879	-0.0088599	0.218	5289.54	2.18	2426.4	0.1176	15
YPL106C	SSE1	0.41426	1.1607	0.336839	0.354323	-0.017484	0.521	86363.1	9.45333	9135.7	0.379168	18	110	55	61	0.107419
YPL110C	YPL110C	0.38161	0.179641	0.155289	0.13553	0.019759	0.127	3375.96	0.756667	4461.6	0.0445317	54	35	26	38.3333	0.0136821
YPL115C	BEM3	0.37474	0.178356	0.0999326	0.12742	-0.027487	0.136	5112.27	1.02667	4979.5	0.0653722	14	16	21	17	0.0418607
YPL140C	MKK2	0.40198	0.163833	0.102441	0.117265	-0.014824	0.122	4575.72	0.59	7755.5	0.0954662	18
YPL141C	YPL141C	0.39275	0.0982378	0.0954808	0.088581	0.0068998	0.126	3182.11	0.855	3721.8	0.0881359	17	7	16	13.3333	0.0444481
YPL145C	KES1	0.39723	0.451278	0.258467	0.227359	0.031108	0.255	18511	3.60667	5132.4	0.138769	15	16	11	14	0.178568
YPL151C	PRP46	0.41926	0.154764	0.194452	0.12013	0.074322	0.105	15951.7	0.54	29540	0.0968549
YPL155C	KIP2	0.42364	0.125864	0.107212	0.087851	0.019361	0.119	3929.38	0.505	7781	0.0650451	14
YPL160W	CDC60	0.39425	0.553143	0.250081	0.25513	-0.0050487	0.3	59068	4.09333	14430	0.260636	12	29	10	17	0.166899
YPL198W	RPL7B	0.41289	0.915251	0.318463	0.275487	0.042976	0.716	115971	14.5	7998	0.186174	16.5	23	22	20.5	0.490275
YPL220W	RPL1A	0.41667	1.43083	0.333397	0.26591	0.067487	0.821	150977	52.395	2881.5	0.105371	16	26	16	19.3333	1.87849
YPL231W	FAS2	0.42276	0.740398	0.298514	0.295281	0.003233	0.411	12420	6.44333	1927.6		13	20	39	24	0.186091
YPL240C	HSP82	0.39077	1.0609	0.335618	0.320028	0.01559	0.518	211472	7.35	28772	0.425878	34
YPL242C	IQG1	0.36345	0.112562	0.117472	0.108919	0.0085529	0.132	604.022	1.26	479.38	0.074761	30	21	17	22.6667	0.0385308
YPL256C	CLN2	0.39583	0.160405	0.129309	0.120064	0.0092449	0.174	1800.8	1.345	1338.9	0.083406	10
YPR004C	YPR004C	0.40233	0.529736	0.230093	0.210826	0.019267	0.146	8629.62	2.34667	3677.4	0.139341	19
YPR033C	HTS1	0.40183	0.713978	0.313339	0.282961	0.030378	0.295	15311.5	4.93667	3101.6	0.0700226	15
YPR074C	TKL1	0.44526	0.73253	0.282702	0.282389	0.00031295	0.489	90309.4	9.45333	9553.2	0.179553	12	30	14	18.6667	0.35103
YPR095C	SYT1	0.38449	0.126568	0.177355	0.11749	0.059865	0.115	797.009	0.655	1216.8	0.103702
YPR104C	FHL1	0.40535	0.293454	0.218545	0.159368	0.059177	0.106	1224.72	1.03333	1185.2	0.074458	15	11	13	13	0.0550963
YPR132W	RPS23B	0.43519	1.18765	0.19153	0.239731	-0.048201	0.789	30372	29.88	1016.5	0.322291	13	27	33	24.3333	0.851147
YPR162C	ORC4	0.37311	0.179119	0.177136	0.119868	0.057267	0.127	14514.9	0.635	22858	0.0438052	19
YPR163C	TIF3	0.43985	1.13059	0.375187	0.349386	0.025801	0.351	16660.4	4.86333	3425.7	0.0951496	13	8	8	9.66667	0.348725
YPR184W	GDB1	0.41477	0.173426	0.164088	0.138528	0.02556	0.154	985.188	0.616667	1597.6	0.0303928	28
